# Supplementary material for: School-Age Outcomes of Antenatal Magnesium Sulphate in Preterm Infants
Source: Children (Basel). 2023 Jul 31;10(8):1324. doi: 10.3390/children10081324 (PMC10453514; doi:10.3390/children10081324)
Supplement: Supplementary file 1 [file children-10-01324-s001.zip]

Archive with 3 entries (3 files):
- Supporting information S1.pdf
- Supporting information S2 and S4.pptx
- Supporting information S3.pptx
